# Supplementary material for: Development of a diagnostic and risk prediction model for Alzheimer’s disease through integration of single-cell and bulk transcriptomic analysis of glutamine metabolism
Source: Front Aging Neurosci. 2023 Nov 10;15:1275793. doi: 10.3389/fnagi.2023.1275793 (PMC10667556; doi:10.3389/fnagi.2023.1275793)
Supplement: Supplementary file 1 [file Data_Sheet_1.zip]

Archive with 6 entries (5 files):
- validation of characteristic genes in vitro/Average Legnth of the longset neurite ú¿umú⌐.xls
- validation of characteristic genes in vitro/CCK8.xls
- validation of characteristic genes in vitro/LDH.xlsx
- validation of characteristic genes in vitro/Numbers of primary neurites per cell.xls
- validation of characteristic genes in vitro/validation of PHF1knockdown.xlsx
- validation of characteristic genes in vitro/
