# Supplementary material for: Development of a diagnostic and risk prediction model for Alzheimer’s disease through integration of single-cell and bulk transcriptomic analysis of glutamine metabolism
Source: Front Aging Neurosci. 2023 Nov 10;15:1275793. doi: 10.3389/fnagi.2023.1275793 (PMC10667556; doi:10.3389/fnagi.2023.1275793)
Supplement: Supplementary file 1 [file Data_Sheet_1.zip › validation of characteristic genes in vitro/Average Legnth of the longset neurite ú¿umú⌐.xls]

## Sheet: Sheet1
Average Legnth of the longset neurite （um）
104.312	Control
126.312	Control
112.312	Control
116.312	Control
118.312	Control
145.931	Control
132.312	Control
124.412	Control
69.3124	AD
76.3124	AD
81.4123	AD
69.6547	AD
74.1232	AD
83.3544	AD
66.3123	AD
76.3124	AD
72.3124	AD+Le-shNC
66.4123	AD+Le-shNC
89.4123	AD+Le-shNC
74.4123	AD+Le-shNC
63.4213	AD+Le-shNC
75.4213	AD+Le-shNC
68.4123	AD+Le-shNC
82.3124	AD+Le-shNC
83.3123	AD+Le-shPHF1
87.3124	AD+Le-shPHF1
92.3124	AD+Le-shPHF1
95.3124	AD+Le-shPHF1
86.6312	AD+Le-shPHF1
77.3124	AD+Le-shPHF1
89.3124	AD+Le-shPHF1
91.4123	AD+Le-shPHF1
