# Supplementary material for: Development of a diagnostic and risk prediction model for Alzheimer’s disease through integration of single-cell and bulk transcriptomic analysis of glutamine metabolism
Source: Front Aging Neurosci. 2023 Nov 10;15:1275793. doi: 10.3389/fnagi.2023.1275793 (PMC10667556; doi:10.3389/fnagi.2023.1275793)
Supplement: Supplementary file 1 [file Data_Sheet_1.zip › validation of characteristic genes in vitro/CCK8.xls]

## Sheet: Sheet1
Cell Viability （% of Control）	CCK-8
1.02155	Control
0.994545	Control
1.15142	Control
1.12123	Control
1.03987	Control
0.9509	Control
1.11289	Control
0.92088	Control
0.615345	AD
0.512434	AD
0.512321	AD
0.654655	AD
0.723243	AD
0.743544	AD
0.456465	AD
0.736547	AD
0.724566	AD+Le-shNC
0.655644	AD+Le-shNC
0.492134	AD+Le-shNC
0.512457	AD+Le-shNC
0.624099	AD+Le-shNC
0.750089	AD+Le-shNC
0.612459	AD+Le-shNC
0.629901	AD+Le-shNC
0.724557	AD+Le-shPHF1
0.755674	AD+Le-shPHF1
0.821136	AD+Le-shPHF1
0.812438	AD+Le-shPHF1
0.740009	AD+Le-shPHF1
0.750008	AD+Le-shPHF1
0.811244	AD+Le-shPHF1
0.792085	AD+Le-shPHF1
