# Supplementary material for: Development of a diagnostic and risk prediction model for Alzheimer’s disease through integration of single-cell and bulk transcriptomic analysis of glutamine metabolism
Source: Front Aging Neurosci. 2023 Nov 10;15:1275793. doi: 10.3389/fnagi.2023.1275793 (PMC10667556; doi:10.3389/fnagi.2023.1275793)
Supplement: Supplementary file 1 [file Data_Sheet_1.zip › validation of characteristic genes in vitro/LDH.xlsx]

## Sheet: Sheet1
LDH Release （% of Control）	LDH Release
0.954456	Control
1.05455	Control
1.22525	Control
0.984547	Control
1.06454	Control
0.9809	Control
1.12526	Control
0.984565	Control
1.58465	AD
1.81545	AD
1.74545	AD
1.45412	AD
1.83123	AD
1.51232	AD
1.64132	AD
1.75645	AD
1.73123	AD+Le-shNC
1.65565	AD+Le-shNC
1.63124	AD+Le-shNC
1.83121	AD+Le-shNC
1.72355	AD+Le-shNC
1.85654	AD+Le-shNC
1.76987	AD+Le-shNC
1.55465	AD+Le-shNC
1.33123	AD+Le-shPHF1
1.34123	AD+Le-shPHF1
1.22123	AD+Le-shPHF1
1.43124	AD+Le-shPHF1
1.24123	AD+Le-shPHF1
1.34123	AD+Le-shPHF1
1.31241	AD+Le-shPHF1
1.33123	AD+Le-shPHF1
