# Supplementary material for: Development of a diagnostic and risk prediction model for Alzheimer’s disease through integration of single-cell and bulk transcriptomic analysis of glutamine metabolism
Source: Front Aging Neurosci. 2023 Nov 10;15:1275793. doi: 10.3389/fnagi.2023.1275793 (PMC10667556; doi:10.3389/fnagi.2023.1275793)
Supplement: Supplementary file 1 [file Data_Sheet_1.zip › validation of characteristic genes in vitro/Numbers of primary neurites per cell.xls]

## Sheet: Sheet1
Numbers of primary neurites per cell
10.375	Control
12.545	Control
11.543	Control
11.425	Control
9.545	Control
13.3333	Control
12.7576	Control
12.4457	Control
5.74747	AD
7.05745	AD
6.32546	AD
5.65458	AD
6.34754	AD
6.45754	AD
6.45745	AD
5.12426	AD
7.31231	AD+Le-shNC
6.31231	AD+Le-shNC
5.93123	AD+Le-shNC
6.31241	AD+Le-shNC
6.34123	AD+Le-shNC
5.43124	AD+Le-shNC
4.94123	AD+Le-shNC
6.23124	AD+Le-shNC
8.41231	AD+Le-shPHF1
7.42131	AD+Le-shPHF1
7.33123	AD+Le-shPHF1
7.31241	AD+Le-shPHF1
8.41231	AD+Le-shPHF1
8.556	AD+Le-shPHF1
9.13124	AD+Le-shPHF1
7.14123	AD+Le-shPHF1
