# Supplementary material for: Development of a diagnostic and risk prediction model for Alzheimer’s disease through integration of single-cell and bulk transcriptomic analysis of glutamine metabolism
Source: Front Aging Neurosci. 2023 Nov 10;15:1275793. doi: 10.3389/fnagi.2023.1275793 (PMC10667556; doi:10.3389/fnagi.2023.1275793)
Supplement: Supplementary file 1 [file Data_Sheet_1.zip › validation of characteristic genes in vitro/validation of PHF1knockdown.xlsx]

## Sheet: Sheet1
Relative PHF1 expression
0.899728	Control
1.09337	Control
0.875938	Control
1.02838	Control
1.13576	Control
0.957163	Control
1.09849	Control
0.965546	Control
5.21343	AD
4.34232	AD
4.73213	AD
4.12132	AD
4.53213	AD
5.12324	AD
4.84324	AD
5.71231	AD
5.99383	AD+Le-shNC
5.12563	AD+Le-shNC
4.23596	AD+Le-shNC
4.57463	AD+Le-shNC
5.85924	AD+Le-shNC
4.68329	AD+Le-shNC
4.20386	AD+Le-shNC
4.75673	AD+Le-shNC
1.39846	AD+Le-shPHF1
1.26953	AD+Le-shPHF1
1.95624	AD+Le-shPHF1
1.15639	AD+Le-shPHF1
1.84537	AD+Le-shPHF1
1.29828	AD+Le-shPHF1
1.05839	AD+Le-shPHF1
1.75847	AD+Le-shPHF1

## Sheet: Sheet2
29.467829605,	24.627560791,	31.910683791,	43.462755036,	79.586353816,	51.729566379,	35.600070169,	84.7126
29.467829605,
24.627560791,
31.910683791,
43.462755036,
79.586353816,
51.729566379,
35.600070169,
84.7126
89.569368605,	80.723845791,	95.543568791,	101.201385536,	65.327154816,	85.902665379,	91.749875169,	90.4165
89.569368605,
80.723845791,
95.543568791,
101.201385536,
65.327154816,
85.902665379,
91.749875169,
90.4165
